# Supplementary material for: Tryptophan Modulatory Role in European Seabass (Dicentrarchus labrax) Immune Response to Acute Inflammation under Stressful Conditions
Source: Int J Mol Sci. 2022 Oct 18;23(20):12475. doi: 10.3390/ijms232012475 (PMC9604478; doi:10.3390/ijms232012475)
Supplement: Supplementary file 1 [file ijms-23-12475-s001.zip]

Archive with 1 entries (1 files):
- ijms-1923255-supplementary.pdf
